# Supplementary material for: Genetic Structure of the Liriope muscari Polyploid Complex and the Possibility of Its Genetic Disturbance in Japan
Source: Plants (Basel). 2022 Nov 8;11(22):3015. doi: 10.3390/plants11223015 (PMC9697476; doi:10.3390/plants11223015)
Supplement: Supplementary file 1 [file plants-11-03015-s001.zip]

Archive with 1 entries (1 files):
- plants-1991501-supplementary.pdf
